# Supplementary material for: Physical Activity versus Selected Health Behaviors, Subjective Physical and Psychological Health and Multimorbidity in a Large Cohort of Polish Seniors during the COVID-19 Pandemic (Results of the National Test for Poles’ Health )
Source: Int J Environ Res Public Health. 2022 Dec 29;20(1):556. doi: 10.3390/ijerph20010556 (PMC9819469; doi:10.3390/ijerph20010556)
Supplement: Supplementary file 1 [file ijerph-20-00556-s001.zip]

Archive with 2 entries (2 files):
- database.sta
- NTZP Questionnaire.pdf
